# Supplementary material for: Myeloid-Derived Suppressor Cells Mediate T Cell Dysfunction in Nonhuman Primate TB Granulomas
Source: mBio. 2021 Dec 14;12(6):e03189-21. doi: 10.1128/mbio.03189-21 (PMC8669465; doi:10.1128/mbio.03189-21)
Supplement: TABLE S1 [file mbio.03189-21-st001.xlsx]

## Sheet: Sheet1
Annotated ID	Group	Strain	Sex	Age (Year and Days)	Weight
RMS1	ATB	MtbCDC1551	Male	8 years, 25 days	9.77
RMS2	ATB	MtbCDC1551	Female	4 years, 300 days	4.47
RMS3	ATB	MtbCDC1551	Female	4 years, 356 days	5.28
RMS4	ATB	MtbCDC1551	Male	5 years, 37 days	6.95
RMS5	ATB	MtbCDC1551	Male	5 years, 18 days	8.5
RMS6	ATB	MtbCDC1551	Male	4 years, 358 days	9.2
RMS7	ATB	MtbCDC1551	Male	4 years, 347 days	6.7
RMS8	Latent TB	MtbCDC1551	Male	5 years, 350 days	9.36
RMS9	Latent TB	MtbCDC1551	Male	5 years, 360 days	8.45
RMS10	Latent TB	MtbCDC1551	Male	5 years, 322 days	8.71
RMS11	Latent TB	MtbCDC1551	Male	9 years, 124 days	10.2
RMS12	Latent TB	MtbCDC1551	Male	7 years, 138 days	12.6
RMS13	Latent TB	MtbCDC1551	Male	11 years, 66 days	13.1
RMS14	Latent TB	MtbCDC1551	Male	7 years, 117 days	10.8
RMS15	Naïve	Uninfected	Male	3 years, 149 days	5.81
RMS16	Naïve	Uninfected	Male	3 years, 99 days	5.13
RMS17	Naïve	Uninfected	Male	12 years, 76 days	10.1
RMS18	Naïve	Uninfected	Male	2 years, 99 days	3.14
