# Supplementary material for: Myeloid-Derived Suppressor Cells Mediate T Cell Dysfunction in Nonhuman Primate TB Granulomas
Source: mBio. 2021 Dec 14;12(6):e03189-21. doi: 10.1128/mbio.03189-21 (PMC8669465; doi:10.1128/mbio.03189-21)
Supplement: TABLE S2 [file mbio.03189-21-st002.xlsx]

## Sheet: Sheet1
NEUTROPHILS & MDSCs	Antibody Name	Clone	Vendor	Fluorochrome
	CD45	L200	BD Biosciences	BUV395
	LIVE/DEAD		BD Biosciences	FVSS440UV
	CD3	SP34-2	BD Biosciences	AL700
	CD20	2H7	BD Biosciences	AL700
	CD14	M5E2	BD Biosciences	APC
	CD11b	ICRF44	BD Biosciences	PacBlue
	CD123	7G3	BD Biosciences	PerCP-Cy5.5
	HLA-DR	L243	BD Biosciences	APC-H7
	CD66abce	TET2	Miltenyi Biotec	FITC
	CD11c	3.9	Biolegend	BV711
	CD33	AC104.3E3	Miltenyi Biotec	PE
PMN-MDSCs (IHC markers)	CD66abce	TET2	Miltenyi Biotec	FITC
	CD66abce	TET2	Miltenyi Biotec	APC
	CD33	AC104.3E3	Miltenyi Biotec	PE
	CD33	AC104.3E3	Miltenyi Biotec	FITC
M-MDSCs (IHC markers)	CD14	ME52	BD Biosciences	FITC
	HLA-DR	LN3	Thermo Fischer Scientific	Unconjugated
Markers for MDSC effectors and mediators	IDO-1	Polyclonal	Millipore Sigma	Unconjugated
	Ki67	B56	BD Biosciences	Unconjugated
	IL-10	JES3-9D7	Biolegend	Unconjugated
	MMP-9	4A3	Novus Biologicals	Unconjugated
	iNOS	Polyclonal	Thermo Fischer Scientific	Unconjugated
	Arginase 1	19	BD Biosciences	Unconjugated
	PD-L1	29E.2A3	Biolegend	Alexa Fluor-594
